# Supplementary material for: Effects of Methotrexate and Tofacitinib on Mitochondrial Function and Oxidative Stress in Human Synovial Cells In Vitro
Source: Int J Mol Sci. 2025 Aug 22;26(17):8173. doi: 10.3390/ijms26178173 (PMC12428324; doi:10.3390/ijms26178173)
Supplement: Supplementary file 1 [file ijms-26-08173-s001.zip]

Archive with 1 entries (1 files):
- ijms-3814029-supplementary.pdf
